# Supplementary material for: Natural genetic variation in Arabidopsis for responsiveness to plant growth-promoting rhizobacteria
Source: Plant Mol Biol. 2016 Jan 30;90:623–34. doi: 10.1007/s11103-016-0442-2 (PMC4819784; doi:10.1007/s11103-016-0442-2)
Supplement: Supplementary file 1 — Supplementary material 1 (XLSX 76 kb) [file 11103_2016_442_MOESM1_ESM.xlsx]

## Sheet: GWA data
Supplemental Table S1: Data on shoot fresh weight, lateral root formation and primary root length in 302 mock-treated and P. simiae WCS417r-treated Arabidopsis thaliana accessions used for genome-wide association mapping.
ND; not determined
		[(Avg. 417) - (Avg. Ctrl)]				Shoot fresh weight (avg. g per seedling)							Lateral root formation (avg. number per seedling)							Primary root length (avg. cm per seedling)
ABRC number	Ecotype	ΔSFW (g)	ΔLRF (#)	ΔPRL (cm)		Ctrl_SFW1	Ctrl_SFW2	Ctrl_SFW3	417-SFW1	417-SFW2	417-SFW3		Ctrl_LRF1	Ctrl_LRF2	Ctrl_LRF3	417-LRF1	417-LRF2	417-LRF3		Ctrl_PRL1	Ctrl_PRL2	Ctrl_PRL3	417-PRL1	417-PRL2	417-PRL3
CS76083	11ME1.32	0.012	6.79167	-1.00404		0.0097	0.0141	0.009	0.0226	0.0236	0.0226		0	0.25	0	7	6.75	ND		2.96875	4.5815	3.161	2.25025	2.8825	ND
CS76085	328PNA054	0.0133667	1.66667	0.709333		0.0089	0.0087	0.0085	0.021	0.0222	0.023		0	0	0.25	2	0.25	3		3.79525	3.70425	3.69775	4.23125	4.7685	4.3255
CS28007	Aa-0	0.00563333	1.66667	-0.135583		0.008	0.0081	0.01	0.0133	0.0149	0.0148		0	0	0.75	1.75	2.25	1.75		3.8685	3.94875	3.68225	3.8185	3.271	4.00325
CS76087	Ag-0	0.00300667	2.91667	-0.908		0.01	0.0079	0.0091	0.0106	0.01222	0.0132		0.25	0	0	2	2.75	4.25		3.28525	3.33175	3.07825	2.5635	2.00325	2.4045
CS76088	Alc-0	0.0063	4.38889	-0.117694		0.0098	0.0083	0.0079	0.0155	0.0154	0.014		0	0	0.25	4.75	4	4.66667		3.403	3.25825	2.9205	3.39825	2.71375	3.11667
CS76089	ALL1-2	0.00765	1	0.662833		0.0076	0.0079	ND	0.0159	0.0153	0.015		0	0	0.25	1.25	0.25	1.75		1.91125	2.305	2.819	2.96875	3.458	2.597
CS76090	ALL1-3	0.00353333	3.08333	0.10275		0.0071	0.0074	0.0073	0.0121	0.0095	ND		0.25	1	0.5	4	1.75	5.25		2.48525	2.04575	2.51625	2.55925	2.48375	2.3125
CS28013	Alst-1	0.008	2.04167	0.450958		0.0067	0.007	0.007	0.0174	0.0138	0.0135		0	0	0.25	2.25	ND	2		2.269	2.186	2.25575	2.413	ND	2.96275
CS28014	Amel-1	0.00726667	3.25	-0.46125		0.0086	0.0087	0.0083	0.0178	0.0141	0.0155		0	0	0.25	3.5	3.5	3		3.80075	3.89975	3.491	3.11625	3.66475	3.02675
CS76091	An-1	0.0105833	3.75	0.128		ND	0.0098	0.0087	0.0182	0.0176	0.0237		1.5	0	0.5	2.25	4.75	6.25		4.00975	3.27975	3.36025	3.953	4.0225	3.05825
CS28017	An-2	0.000758333	1.5	-0.105639		0.002225	0.002875	0.002475	0.00345	0.003075	0.003325		0	0.25	0.75	2.5	2	1		3.7295	4.12325	3.61225	3.67625	3.70833	3.7635
CS28018	Ang-0	0.001475	3.16667	-0.4855		0.0022	0.0021	0.002375	0.002975	0.00445	0.003675		1.5	1	0.75	3.25	4.25	5.25		2.7825	2.9605	2.93125	2.2815	2.58725	2.349
CS28049	Ann-1	0.01105	2.66667	0.3235		ND	0.0082	0.0061	0.0147	0.0209	0.019		0	0	0.25	2.5	4	1.75		2.61875	2.449	2.21225	2.92375	2.41625	2.9105
CS76092	App1-16	0.0097	6.41667	0.43625		0.0068	0.0062	0.0085	0.0149	0.0182	0.0175		0	0	0.25	3.75	ND	9.25		2.96825	2.9395	3.26975	3.48425	3.3425	3.6595
CS28051	Arby-1	0.0116667	9.16667	0.0977917		0.0077	0.0062	0.0102	0.0174	0.0202	0.0215		0.75	0	0.25	7.5	11.5	ND		2.61975	2.91225	2.98375	2.61525	3.2575	ND
CS28053	Ba-1	ND	7.5	ND		ND	ND	ND	ND	ND	ND		0	0	0.25	7.5	7.75	7.5		ND	ND	ND	ND	ND	ND
CS76093	Bå1-2	0.00753333	6.08333	-0.167583		0.0073	0.0104	0.0072	0.0153	0.0163	0.0159		0.25	0.25	0.25	5.25	4.75	9		2.70825	3.481	2.55025	2.979	2.63025	2.6275
CS28054	Baa-1	0.0063	1.30556	0.132056		0.0106	0.0073	0.0082	0.0147	0.016	0.0143		0	0	0.333333	2	1.5	0.75		3.873	3.58325	3.72233	4.1615	3.71075	3.7025
CS76094	Bay-0	0.00993333	6.25	0.0689722		0.0087	0.0088	0.0089	0.0183	0.0174	0.0205		0	0	0.25	5.75	6.5	6.75		3.97275	3.88075	3.89733	4.0975	3.6635	4.19675
CS28063	Be-1	0.00606667	6	-0.322917		0.0085	0.0078	0.0093	0.014	0.0129	0.0169		0	0	0.25	7.5	2.75	8		3.7725	3.3915	3.2335	3.04975	3.35525	3.02375
CS76095	Belmonte-4-94	0.00486667	2.58333	-0.152083		0.0067	0.007	0.007	0.0113	0.0124	0.0116		0	0	0.25	2	3.25	2.75		2.46875	3.09	2.912	2.52375	2.65875	2.832
CS28064	Benk-1	0.0072	3.33333	-0.125667		0.0086	0.007	0.0077	0.0143	0.0159	0.0147		0	0	0.25	2.25	5.5	2.5		3.57267	3.14533	3.0905	3.18775	2.8725	3.37125
CS76096	Bg-2	0.0131333	8.79167	0.54775		0.0105	0.0096	0.0115	0.0229	0.0202	0.0279		0	0	0.25	6.25	ND	11.5		3.5445	3.20775	3.55125	4.00975	ND	3.95475
CS76097	Bla-1	0.0098	4.25	0.112875		ND	0.0106	0.0082	0.0177	0.0207	ND		ND	0	0.25	4	4.75	ND		ND	3.518	2.811	3.47	3.08475	ND
CS76098	Blh-1	0.000808333	2.41667	-0.207167		0.00205	0.0017	0.001875	0.002575	0.00245	0.003025		1.5	1.5	1	2.25	4.25	4.75		2.431	2.42	2.11025	2.12725	1.77625	2.43625
CS28090	Blh-2	0.0088	3.875	0.4445		0.0075	0.0072	ND	0.0166	0.0157	ND		0.25	0	ND	3.75	4.25	ND		2.94725	3.00325	ND	3.5925	3.247	ND
CS76099	Bor-1	0.0184667	8.16667	1.16378		0.0131	0.0107	0.0115	0.0287	0.0258	0.0362		0.75	0	0	6.5	4.25	14.5		3.58125	3.30767	3.6225	4.479	4.94175	4.582
CS76100	Bor-4	0.00166667	1.33333	0.35775		0.0124	0.0121	0.0114	0.0121	0.014	0.0148		0.5	1	1.25	1.25	2.25	3.25		3.044	1.80325	2.668	3.078	3.2235	2.287
CS76101	Br-0	0.0183333	7.91667	0.3795		0.0083	0.0075	0.0075	0.0254	ND	0.0268		0	0	0.25	8.5	ND	7.5		3.23325	3.038	3.15325	3.52425	ND	3.51775
CS76102	Brö1-6	0.00823333	5.38889	0.538167		0.0077	0.0059	0.0076	0.015	0.0158	0.0151		1.33333	1	2.25	7	6.75	7		2.525	2.081	2.43025	2.583	3.037	3.03075
CS28097	Bs-2	0.02775	10.375	0.09825		0.0121	0.0204	ND	0.0524	0.0356	ND		0.25	2.5	ND	12.5	11	ND		4.00875	4.712	ND	3.989	4.92825	ND
CS28099	Bsch-0	0.00958333	4.22222	-1.05747		0.0115	ND	0.011	0.0198	0.0213	0.0214		0	0	0.25	3.75	3.66667	5.5		4.01575	3.74025	4.177	3.30975	2.92933	2.5215
CS76103	Bu-0	0.00806667	3	0.459167		0.01	0.0094	0.012	0.0199	0.0182	0.0175		0.25	0	0	2.75	3.5	3		4.6025	5.11725	4.615	5.65425	5.0185	5.0395
CS76105	Bur-0	0.0121	7.5	0.286917		0.0101	0.012	0.0094	0.023	0.0228	0.022		0	0	0.25	11.5	5.75	5.5		4.5695	5.6835	4.23975	5.09375	5.51625	4.7435
CS76106	C24	0.00903333	5.58333	0.0651667		0.0075	0.007	0.0078	0.0164	0.0169	0.0161		0	0.25	0.5	5.75	5.75	6		2.3655	2.397	2.37775	2.39175	2.4925	2.4515
CS28128	Ca-0	0.0109333	3.16667	0.418833		0.0096	0.0098	0.0101	0.0213	0.0198	0.0212		0	0	0.25	3.5	1.75	4.5		3.607	3.58775	4.24925	4.00025	4.66125	4.039
CS76107	CAM-16	0.0115	4.91667	0.925417		0.0075	0.008	0.0075	0.0172	0.0176	0.0227		0	0	0.25	4.75	5.25	ND		3.12975	2.889	3.16225	3.71225	4.25925	ND
CS76108	CAM-61	0.00853333	1	0.6085		0.0059	0.0065	0.0067	0.0157	0.0154	0.0136		0	0	0.25	0.5	2.5	0.25		3.29425	3.366	3.412	3.91525	3.87225	4.11025
CS76109	Can-0	0.011	7.02778	0.344583		0.0091	0.0083	0.0082	0.0182	0.0191	0.0213		0	0	0.25	5.75	7.33333	8.25		3.7505	3.422	3.40125	3.81125	3.961	3.83525
CS76110	Cen-0	0.0101389	4.86111	0.56825		0.0072	ND	0.0075	0.0186	0.0174667	0.0164		0	0	0.25	4.5	4.33333	6		2.8135	3.51225	3.14175	3.6245	4.005	3.54275
CS28133	Cha-0	0.00953333	3.16667	0.279083		0.0123	0.0089	0.0096	0.0215	0.0205	0.0174		0.25	0	0	3.5	4	2.25		5.12025	3.72075	4.11625	4.44875	4.6855	4.66025
CS28135	Chat-1	0.00586667	3.83333	-0.337333		0.0099	0.0076	0.0092	0.0141	0.0141	0.0161		0	0	1	4.25	3.5	4.75		3.49875	3.1915	2.4285	2.90225	2.66375	2.54075
CS76111	CIBC-17	0.00786667	5.08333	0.132083		0.0099	0.0097	0.0096	0.0197	0.0167	0.0164		0	0.5	0.25	6	4.75	5.25		2.7825	2.62225	2.93575	2.58175	3.38925	2.76575
CS28140	CIBC-2	ND	4.25	ND		ND	ND	ND	ND	ND	ND		0	0	0.25	4.5	4.75	3.75		ND	ND	ND	ND	ND	ND
CS28142	CIBC-5	ND	4.83333	ND		ND	ND	ND	ND	ND	ND		0	0	0.25	5	6.5	3.25		ND	ND	ND	ND	ND	ND
CS28158	Cit-0	0.0118	1.75	0.743792		0.0078	0.0072	0.0076	0.0167	0.0245	0.0168		0	1	ND	2	3.25	1.5		1.974	2.00125	ND	2.37225	3.01	2.812
CS28160	Cnt-1	ND	2.41667	ND		ND	ND	ND	ND	ND	ND		0	0	0.25	3.5	1.5	ND		ND	ND	ND	ND	ND	ND
CS28163	Co-2	0.0074	5.54167	0.558958		0.0066	0.007	ND	0.0148	0.0134	0.0144		0	0.25	ND	5.5	4.75	6.75		3.705	3.60325	ND	4.63925	4.24775	3.75225
CS28165	Co-4	0.00754444	5.16667	-0.106611		0.0103	0.0114667	0.0106	0.0211	0.0174	0.0165		0	0	0.25	7.5	4	4.25		2.7015	3.17233	2.693	2.97525	2.5545	2.71725
CS76113	Col-0	0.0106	7	0.0259167		0.0067	0.0122	0.0083	0.0202	0.0188	0.02		0.25	0.5	0	8	5.5	8.25		3.513	5.54875	3.9965	4.19025	4.35625	4.5895
CS28193	Com-1	0.0044	3.75	-0.406778		0.0062	0.007	0.0052	0.0098	0.0112	0.0106		0	1.5	0	ND	5.5	3		2.85725	2.76533	2.4735	2.6485	2.03575	2.1915
CS28181	CSHL-5	0.0104667	2.29167	0.511208		0.00826667	ND	0.0068	0.0165	0.0187	0.0188		0	ND	0.25	1.25	3.25	2.75		3.09133	ND	3.03525	3.9665	3.24775	3.50925
CS76114	Ct-1	0.00936667	5.29167	0.17175		0.0089	0.0088	0.0104	0.0204	0.0192	0.0166		0.25	0	0	ND	5	5.75		3.47425	3.09775	3.1975	3.336	3.68225	3.2665
CS76115	CUR-3	0.0042	3	-0.479667		0.0085	0.0076	0.0088	0.0123	0.0119	0.0133		0.25	ND	0.25	3.5	2.5	3.75		2.94875	3.212	2.97975	2.671	2.365	2.6655
CS76116	Cvi-0	0.0156	7.79167	-0.495083		0.0097	0.0102	0.011	0.024	0.0275	0.0262		0	0	0.25	7.25	8.5	ND		3.65825	3.78975	4.53525	3.4665	3.77675	3.25475
CS28201	Da(1)-12	0.0137667	4.5	0.08825		0.0085	0.0089	0.0086	0.0275	0.0224	0.0174		0	0	0.25	8	3.25	2.5		2.95875	3.17	2.885	3.10125	2.89375	3.2835
CS28200	Da-0	0.0089	1.16667	0.424333		0.0098	0.0119	0.0139	0.0223	0.022	0.018		0	0	0.25	1.5	0.5	1.75		2.7045	3.32025	3.55425	3.451	3.99675	3.40425
CS28202	Db-0	0.00516667	3.75	-0.208583		0.0091	0.0099	0.0083	0.0131	0.0156	0.0141		0	0	0.25	3.75	4.5	3.25		3.5045	4.439	3.89225	3.63575	3.559	4.01525
CS28208	Di-1	0.00686667	6	-0.41025		0.0097	0.0097	0.011	0.0159	0.0173	0.0178		1.75	0	0	5.25	6	8.5		3.12475	3.718	3.73675	3.12425	2.806	3.4185
CS28210	Do-0	0.0083	6.75	0.193889		0.0068	0.0074	0.0086	0.016	0.0152	0.0165		0	0.25	0	7	5.25	8.25		4.00475	3.79175	3.97033	3.7995	4.08325	4.46575
CS28214	Dra-2	0.0075	2.19444	0.125306		0.0174	0.0154	0.01	0.0263	0.0207	0.0183		0	0.5	0	2.75	2	2.33333		4.06367	3.5785	2.80375	3.5615	3.861	3.39933
CS76120	DraIV	0.0173833	9.30556	0.816653		0.0087	ND	0.0088	0.0241	0.0253	0.029		0	ND	0.333333	6.66667	8	13.75		3.39875	ND	3.295	4.15433	4.3495	3.98675
CS76119	DraIV	0.016	8.58333	0.759833		0.0078	0.0085	0.0076	0.0232	0.0265	0.0222		0.25	0.5	0	8.75	10.5	7.25		2.95725	3.502	3.5755	3.779	4.193	4.34225
CS76122	DraIV	0.0121	3.83333	-0.29625		0.011	0.0103	0.0146	0.0239	0.0256	0.0227		0	0	0.25	2	6.5	3.25		3.94325	4.52725	5.53675	4.60025	4.40475	4.1135
CS76123	DraIV	0.00441111	1	0.2065		0.0114	0.00746667	0.0107	0.0131	0.0141	0.0156		1.75	0.25	2	1.5	2	3.5		3.97875	2.659	3.2845	3.45	2.88625	4.2055
CS76124	Duk	0.0075	6.33333	-0.265167		0.0125	0.0123	0.0128	0.0212	0.017	0.0219		1.5	0.75	1.75	9.25	4.5	9.25		4.06125	4.3215	4.181	3.81925	3.3055	4.6435
CS28217	Ede-1	0.0087	5.22222	-0.328		0.0097	0.0086	0.0088	0.0205	0.0172	0.0155		0.5	0	0	4	7.66667	4.5		3.991	3.45375	3.39625	3.27475	3.559	3.02325
CS76126	Edi-0	0.00733333	2.44444	-0.343833		0.0078	ND	0.0068	0.0149	0.0163	0.0127		0	0.666667	0	3.5	2.5	2		2.90225	3.782	3.029	2.87175	2.8965	2.9135
CS28236	Ep-0	0.00827778	7.75	-0.108694		0.00866667	0.0084	0.0079	0.0167	0.017	0.0161		0	0	0.25	8.25	7.75	7.5		3.89933	3.685	3.75525	3.78525	3.9865	3.24175
CS28243	Est-0	0.0155	11	0.369167		0.0105	0.0101	0.0097	0.0272	0.0251	0.0245		0.5	0.25	0	10.75	ND	11.75		4.4375	4.471	4.00225	4.41875	ND	4.92675
CS76127	Est-1	0.0108667	5.08333	0.163917		0.0133	0.0091	0.0094	0.0226	0.022	0.0198		0.25	0	0	6	8.25	1.25		4.547	3.64775	3.268	4.628	3.50125	3.82525
CS76128	Fäb-4	0.00966667	1.54167	0.542333		0.0061	ND	0.0067	0.0169	0.0154	0.0159		0.25	ND	0	1.5	1.75	1.75		2.7325	ND	2.87433	3.82775	3.14	3.0695
CS76129	Fei-0	0.0085	5.58333	0.00741667		0.0088	0.0071	0.0111	0.0212	0.0168	0.0145		0.5	0.25	0.5	7.5	4.75	5.75		3.01625	2.49775	3.15775	3.18775	2.791	2.71525
CS28252	Fi-1	0.0108	7.41667	-0.142		0.0123	0.008	0.0102	0.0201	0.0218	0.021		0	0	0.25	8	8.25	6.25		4.84525	3.62525	4.2055	4.20275	3.97825	4.069
CS76131	Fjä1-2	0.0085	2.29167	0.131333		0.0064	0.0059	0.0063	ND	0.0159	0.0135		0	0	0.25	ND	2.5	2.25		2.543	2.9965	2.73275	ND	2.9245	2.853
CS76132	Fjä1-5	0.00446667	1.58333	-0.00322222		0.0152	0.0074	0.0086	0.0157	0.0153	0.0136		2	0	0	1.75	2	3		2.6065	2.07967	2.563	2.87075	2.28825	2.0805
CS28268	Fr-4	0.0103	5.625	-0.232		0.0081	0.0077	ND	0.0171	0.0193	ND		0	0.25	ND	2.75	8.75	ND		3.388	3.3715	ND	3.0755	3.22	ND
CS76133	Ga-0	0.0079	3.25	-0.54425		0.0078	0.0091	0.0088	0.0136	0.0181	0.0177		0.25	0.25	0.5	3.5	3.25	4		3.36575	3.921	3.5025	2.913	3.1755	3.068
CS28274	Ga-2	0.0072	5.55556	0.443972		0.0089	0.0122	0.0088	0.0176	0.0176	0.0163		1	0.333333	1.75	6.5	6.75	6.5		3.79825	4.47133	2.718	4.14825	4.21825	3.953
CS76134	Gd-1	0.0123	7.16667	0.0778333		0.0082	0.0077	0.0081	0.02	0.0205	0.0204		0	0	0.25	6.5	7.75	7.5		4.14575	3.852	4.22375	4.465	3.91125	4.07875
CS76135	Ge-0	ND	2.5	ND		ND	ND	ND	ND	ND	ND		0	0	0.25	1.25	4	2.5		ND	ND	ND	ND	ND	ND
CS28277	Ge-1	ND	4.33333	ND		ND	ND	ND	ND	ND	ND		0	0	0.25	6.25	5	2		ND	ND	ND	ND	ND	ND
CS28279	Gel-1	0.009	8.19444	-0.367056		0.01	ND	0.009	0.0184	ND	0.0186		0	0	0.25	7.33333	9.5	8		4.1965	3.85325	3.96575	3.73533	3.69975	3.47925
CS28282	Go-0	0.00636667	6.38889	-0.982028		0.0101	0.0087	0.0089	0.0181	0.0151	0.0136		0	0.25	0.333333	9.25	6	4.5		4.3535	3.8405	3.96933	3.24125	2.919	3.057
CS76136	Got-7	0.0098	3.41667	0.504833		0.0121	0.0086	0.0107	0.0193	0.0215	0.02		0	0	0.25	5	3.5	2		4.4925	3.90775	4.012	4.23375	4.64925	5.04375
CS76137	Gr-1	0.0123333	4.91667	0.424583		0.0076	0.0077	0.0076	0.0195	0.02	0.0204		0	0	0.25	5.25	4	5.75		3.0785	2.853	3.16225	3.3245	3.188	3.855
CS28326	Gr-5	0.0083	3.41667	0.0505833		0.0091	0.011	0.008	0.0188	0.0171	0.0171		0.5	0.25	0	5	2.75	3.25		3.112	3.72675	2.79725	3.0805	3.508	3.19925
CS28332	Gu-1	0.00883333	6.11111	0.179917		0.0089	0.0077	0.0143	0.0181	0.0182	0.0211		0.666667	0	0	8	3.5	7.5		3.416	3.33325	3.475	3.3755	3.51225	3.87625
CS28336	Ha-0	0.0108	9.33333	-0.669667		0.0104	0.0097	0.0103	0.0212	0.0178	0.0238		0.5	0.5	0.25	7.25	9.75	12.25		4.518	4.2905	4.339	3.53625	3.8245	3.77775
CS28343	Hau-0	0.00796667	3.80556	0.166167		0.0108	0.0088	0.0082	0.0171	0.0174	0.0172		0	0.25	1.33333	4	2.75	6.25		2.30533	2.08425	2.283	2.55233	2.076	2.54275
CS28344	Hey-1	0.00776667	2.75	-0.751		0.008	0.015	0.0065	0.0164	0.0177	0.0187		0	0	0.25	2.75	4.25	1.5		4.83975	6.84725	4.43775	4.7245	4.523	4.62425
CS28345	Hh-0	0.0128333	3.70833	0.291083		0.0104	0.0096	ND	0.0254	0.0224	0.0207		0	0.25	ND	4.75	4	2.75		3.57875	3.06325	ND	2.90875	4.0735	3.854
CS76140	Hi-0	0.0116	4.66667	0.355917		0.0105	0.0104	0.0095	0.0184	0.0206	0.0262		0	0	0.25	5	3	6.25		3.261	3.51975	3.2475	3.138	3.75225	4.20575
CS28350	Hn-0	0.00296667	7.5	-0.458917		0.012	0.0081	0.0078	0.0143	0.0115	0.011		0	0.5	0	8.75	6.5	7.75		2.9965	3.10625	3.06625	2.723	2.6655	2.40375
CS76141	Hod	0.0115889	4.25	0.0425		0.0089	0.00813333	0.0075	0.0186	0.0205	0.0202		0	0	0.25	4.5	4.75	3.75		3.791	3.498	3.265	3.2095	3.892	3.58
CS76142	Hov4-1	0.00865	3.38889	-0.218861		ND	0.0116	0.0101	0.0246	0.0161	0.0178		ND	0.25	0.25	2.66667	4.5	3.75		ND	3.01375	2.63325	2.64667	2.50175	2.6655
CS76143	Hovdala-2	0.00623333	4.08333	-0.5685		0.0215	0.0118	0.0091	0.0202	0.0227	0.0182		3.75	0.25	0	7.25	6	3		4.03475	3.39675	2.74325	2.60225	2.8475	3.0195
CS76144	HR-5	0.00703333	2.25	0.637278		0.0065	0.0077	0.0094	0.0157	0.0164	0.0126		0	0	0.25	2	4.5	0.5		2.314	2.44367	3.64575	3.925	3.09525	3.295
CS76145	Hs-0	0.0112667	3.91667	-0.428917		0.0076	0.0075	0.0079	0.0192	0.0183	0.0193		0	0	0.25	3.5	3.75	4.75		4.094	4.1685	4.40125	3.7185	3.956	3.7025
CS76146	HSm	0.0111833	4.125	-0.514		0.0094	0.01	0.009	0.0189	ND	0.0224		0.25	0.5	0	3.75	ND	5		3.7795	4.2405	4.03175	3.47975	ND	3.52675
CS76147	In-0	0.0143167	8.29167	-0.130542		ND	0.0136	0.0135	0.0301	0.0287	0.0248		ND	0.25	0	9.75	8.75	6.75		ND	4.4905	3.64125	3.85475	3.64675	4.3045
CS28369	Jl-3	0.0134333	6.08333	0.133		0.0101	0.0103	0.0099	0.0274	0.0245	0.0187		0	0	0.5	8.25	7.5	3		3.44525	4.03825	3.30975	3.55475	3.829	3.8085
CS28373	Jm-1	0.0107	4.33333	0.48375		0.0087	0.0142	0.008	0.0238	0.0191	0.0201		0	0.25	0	4.75	3.25	5.25		2.5065	4.003	3.457	3.628	3.673	4.11675
CS76149	Ka-0	0.00110833	0.666667	-0.445333		0.002025	0.001875	0.0021	0.003225	0.002825	0.003275		0	0.25	0	ND	0.25	1.25		4.75175	3.58	4.4365	4.0545	3.5885	3.78925
CS76151	KBS-Mac-8	0.00693333	3.76389	0.0317083		0.011	0.0105	0.008	0.0178	0.0163	0.0162		0	ND	0.25	4	3.66667	4		3.8615	ND	3.27125	4.091	2.5005	4.20275
CS28382	Kelsterbach-2	0.0063	4.13889	-0.715722		0.008	0.008	0.0077	0.0144	0.0144	0.0138		0.25	0	0.333333	4.5	6	2.5		4.063	4.1795	4.09067	3.195	3.23875	3.75225
CS76152	Kelsterbach-4	0.00823333	4.05556	-0.177583		0.0081	0.007	0.0078	0.015	0.0168	0.0158		0	0	0.25	2	5.66667	4.75		4.29475	3.72875	4.01075	3.24975	3.819	4.43275
CS76153	Kin-0	0.0073	2.75	1.22183		0.013	ND	0.007	0.017	0.0203	0.0146		0.75	0	0	2.75	5	1.25		3.811	3.71275	3.111	4.97025	4.30125	5.02875
CS28395	Kn-0	0.0134333	8.08333	0.583083		0.0095	0.0084	0.0113	0.0205	0.0227	0.0263		0.25	0	0	5.5	9	10		3.43675	3.61875	4.02425	4.34775	4.20975	4.2715
CS28407	KNO-11	0.0245667	14.0833	0.441		0.0139	0.0125	0.0129	0.0383	0.035	0.0397		0	0	0.25	17.5	10.75	14.25		5.321	4.0045	4.36375	4.781	4.89125	5.34
CS76155	Köln	0.00696667	6.41667	-0.185694		0.0085	0.008	0.0214	0.018	0.0218	0.019		0	0	4.75	6.75	9.25	8		3.87233	4.25075	4.74425	4.104	4.091	4.11525
CS28419	Kr-0	0.0096	5.75	0.843333		0.0064	0.0081	0.0072	0.0176	0.017	0.0159		0	0	0.25	6	7	4.5		3.7725	4.43075	3.78975	4.8945	4.80575	4.82275
CS28420	Kro-0	0.0133667	7.25	0.107167		0.0113	0.0105	0.0111	0.0226	0.0261	0.0243		0	0	0.25	3.5	8.5	10		4.04425	3.36775	3.0325	3.8405	3.55625	3.36925
CS28423	Krot-2	0.00843333	3.58333	0.583333		0.0077	0.0077	0.0083	0.0163	0.0196	0.0131		0.25	0	0	4	4.5	2.5		2.58875	2.5885	2.194	3.39375	3.0585	2.669
CS76158	LAC-5	0.0121	4.45833	0.0205		ND	0.0103	0.0103	0.0236	0.0237	0.0199		ND	0	0.25	8	4	1.75		ND	3.077	2.9175	2.9965	2.82175	3.235
CS76159	Lc-0	0.00868333	3.27778	0.173306		0.0071	0.0092	0.0073	ND	0.0182	0.0149		0.25	0.666667	0	2.5	6	2.25		3.06425	3.17433	2.907	3.27375	2.771	3.62075
CS76160	LDV-14	0.0065	4.83333	-0.0964167		0.0068	0.0086	0.008	0.0136	0.0158	0.0135		0.5	1	0	5.75	6	4.25		2.911	3.10825	3.34	2.8315	3.15875	3.07975
CS76161	LDV-25	0.00603333	2.41667	0.205917		0.0056	0.006	0.0061	0.0124	0.0114	0.012		0.25	0	0	3.5	1.5	2.5		2.90325	2.93225	2.87725	3.22825	2.99575	3.1065
CS76162	LDV-34	0.00496667	3.22222	-0.0650278		0.0083	0.009	0.0083	0.0137	0.0141	0.0127		0.333333	0	0	3	3.75	3.25		2.99633	3.12225	2.51475	2.86125	2.87575	2.70125
CS76163	LDV-58	0.00953333	4.59722	0.713403		ND	0.0077	0.0077	0.0193	0.0185	0.0139		ND	0	0.25	5.75	5.75	2.66667		ND	3.04425	2.985	3.59725	3.4665	4.12033
CS76164	Ler-1	0.0072	6.33333	-1.30317		0.0076	0.0095	0.008	0.0177	0.0155	0.0135		0.25	1.25	0.25	7.75	5.75	7.25		4.0385	3.94975	4.285	3.18875	2.5475	2.6275
CS28454	Li-3	0.0148667	7.25	0.0936667		0.0094	0.0104	0.0136	0.0275	0.0275	0.023		0	0	0.25	8.75	8.25	5		4.40025	4.11075	4.53525	4.429	4.20775	4.6905
CS28457	Li-5:2	0.00753333	5.58333	-0.02475		0.0098	0.0112	0.011	0.018	0.0176	0.019		0	0.25	0	5	5.25	6.75		3.942	4.16125	4.672	4.3635	4.37575	3.96175
CS28459	Li-6	0.00736667	2.41667	0.0801667		0.0079	0.008	0.008	0.0141	0.0158	0.0161		0	0	0.25	2	1.5	4		3.02925	3.03825	3.095	2.97325	3.231	3.19875
CS28461	Li-7	0.0071	2.41667	0.0277778		0.0067	0.0063	0.0056	0.0152	0.0124	0.0123		0	0	0.25	2.75	2	2.75		3.468	3.316	3.39767	3.43375	3.431	3.40025
CS76165	LI-OF-095	0.0167	5.25	0.429		0.0127	0.0103	0.0104	0.0241	0.0299	0.0295		0	0	0.25	2.25	8.75	5		4.14125	3.0005	3.3355	4.387	3.3715	4.00575
CS76169	Lis-1	0.0089	2.625	-0.212069		0.0095	0.0081	0.0094	0.0159	0.0199	ND		1.25	0.25	0.75	2.5	4.25	ND		2.3345	2.30233	2.527	2.48425	1.8675	ND
CS76170	Lis-2	0.0089	3.91667	-0.298625		0.0076	0.01	0.0073	0.0167	0.0175	0.0174		0	0	0.25	3.25	4.75	ND		1.95625	2.804	2.06325	1.9445	2.00725	ND
CS76171	Lisse	0.00796667	3.08333	0.502917		0.0073	0.007	0.0085	0.0146	0.0171	0.015		0	0	0.25	2	4	3.5		3.66625	3.32325	3.91075	4.0415	4.473	3.8945
CS76173	Lm-2	0.015	7.63889	0.724222		0.0096	0.0083	0.0112	0.0264	0.023	ND		0	0	0.25	7.5	6	9.66667		3.84333	3.3715	4.33325	4.555	4.38375	4.782
CS76174	Lom1-1	0.0126667	3	0.0215		0.0134	0.0091	0.0093	0.0291	0.0196	0.0211		0.5	0	0	4.75	3.5	1.25		2.69675	2.53	2.7145	2.41325	2.34075	3.25175
CS76175	Löv-5	0.00591667	1.20833	0.097625		0.0095	0.0102	ND	0.0164	0.0158	0.0151		0	0.25	ND	0.75	2.5	0.75		2.27825	2.2385	ND	2.34675	2.33225	2.389
CS76176	Lp2-2	0.00323333	2.33333	-0.046		0.0107	0.01	0.0124	0.0117	0.0128	0.0183		1.25	0.75	1.25	3.25	2.5	4.5		2.64325	3.14125	3.546	2.912	3.13775	3.14275
CS76177	Lp2-6	0.00313333	2.66667	-0.447167		0.0073	0.0071	0.0064	0.0094	0.0097	0.0111		0	0.25	0.5	1.75	3.5	3.5		3.799	2.71025	2.9675	3.13025	2.0175	2.9875
CS76179	Lz-0	0.0162111	8	0.522389		0.0102667	0.0111	0.0105	0.0264	0.0281	0.026		0	0	0.25	8.75	10.5	5		3.56533	4.08725	3.9525	4.389	4.20475	4.5785
CS76180	Map-42	0.0114667	7.25	0.2		0.0104	0.0086	ND	0.0209	0.0193	0.0227		0	0	0.25	5.75	7.75	8.5		3.168	3.05075	3.696	3.8585	3.36575	3.2905
CS28490	Mc-0	ND	4.75	ND		ND	ND	ND	ND	ND	ND		0	0	0.25	5	3.5	6		ND	ND	ND	ND	ND	ND
CS28492	Mh-0	0.0112667	9.16667	0.417542		0.0071	0.008	0.0073	0.0214	0.0163	0.0185		0.25	0	0	ND	9.5	9		3.1425	3.742	3.38625	ND	3.6255	4.05675
CS76181	MIB-15	0.0053	4.16667	-0.438417		0.0073	0.008	0.0079	0.0121	0.0127	0.0143		0	0	0.25	2.5	4	6.25		4.32125	4.70275	4.897	4.38975	4.11225	4.10375
CS76182	MIB-22	0.0055	5.75	-0.47625		0.0071	0.0068	0.0067	0.0122	0.0138	0.0111		0	0	0.25	6	7	4.5		3.6485	3.14925	3.57525	2.75075	3.06825	3.12525
CS76183	MIB-28	0.0103667	4.83333	0.0839167		0.0079	0.0081	0.0087	0.0223	0.0165	0.017		0	0	0.25	6.75	4.5	3.5		3.233	3.561	3.74625	3.9755	3.25325	3.56325
CS76184	MIB-84	0.00306667	2.58333	-0.644083		0.0063	ND	0.0071	0.01	0.0094	0.0099		0	0	0.25	2.5	3	2.5		3.772	3.44025	3.92025	2.66625	3.04425	3.48975
CS76185	MNF-Che-2	0.00651667	1.75	-0.297333		0.0076	0.0093	ND	0.015	0.0164	0.0135		0	0	0.25	1.25	2	2.25		3.18175	4.4435	4.936	3.8875	4.12025	3.6615
CS76186	MNF-Jac-32	0.0120333	2.69444	0.744889		0.0078	0.0078	0.0081	0.0178	0.0207	0.0213		0	0	0.25	1	2	5.33333		3.49325	3.25775	3.11975	4.29775	3.908	3.89967
CS76187	MNF-Pot-48	0.00976667	3.16667	0.0161667		0.0125	0.0121	0.0096	0.0175	0.0227	0.0233		0.25	0.5	0	2.5	3	4.75		4.16075	3.872	3.138	3.6165	3.64025	3.9625
CS76188	MNF-Pot-68	0.0085	2.25	0.414083		0.0079	0.0074	0.0072	0.0158	0.0168	0.0154		0	0	0.25	1.75	3.5	1.75		3.52975	3.842	3.46375	3.898	4.38325	3.7965
CS76189	MOG-37	0.00296667	0.75	-0.351056		0.0055	0.006	0.0046	0.0091	0.0071	0.0088		0	0.75	0	0.75	0.75	1.5		2.761	2.56467	2.25	2.1915	2.21225	2.11875
CS76190	Mr-0	0.00623333	4.33333	-0.909167		0.007	0.0079	0.0073	0.011	0.0151	0.0148		0	0	0.25	3	6.5	3.75		3.77875	3.613	4.11775	2.99175	3.1445	2.64575
CS76193	Mz-0	0.0127667	7.83333	-0.286833		0.0093	0.0082	0.008	0.0173	0.0239	0.0226		0.75	0	0.75	5.5	10	9.5		4.59775	4.1045	4.432	3.89425	4.09875	4.28075
CS76194	N13	0.00568333	2.125	0.818042		0.0057	ND	0.0068	0.0119	0.0131	0.0108		0	ND	0.25	1.5	3.75	1.5		2.9095	ND	3.21625	4.04725	3.4815	4.114
CS28513	N7	0.01595	8.25	0.106583		0.0099	0.0091	0.0107	0.0225	ND	0.0292		1.5	0.5	1	7.5	ND	11		4.21	3.926	4.24175	4.179	ND	4.286
CS76195	Na-1	0.00583333	4.58333	0.08		0.0088	0.0086	0.0076	0.0124	0.0144	0.0157		0	0	0.25	2.25	5	6.75		4.15325	3.782	4.52725	4.391	4.06675	4.24475
CS28527	Nc-1	0.0167	8.16667	0.291167		0.0095	ND	0.0099	0.025	0.0273	0.0269		0	0.75	0	7.5	7.75	10		3.85475	4.6555	4.1975	4.65775	4.1875	4.736
CS76197	Nd-1	0.0134	9.58333	0.1985		0.0089	0.008	0.0086	0.0248	0.0193	0.0216		0	0.25	0	13	5.75	10.25		4.71	4.978	4.91475	5.001	5.0615	5.13575
CS76198	NFA-10	0.0076	2.83333	-0.288083		0.0126	0.0082	0.008	0.0165	0.0185	0.0166		0.5	0	0	2.5	3.5	3		3.68675	2.688	2.22775	2.89225	2.3645	2.4815
CS76199	NFA-8	0.00846667	5.83333	0.222333		0.0112	0.0176	0.0087	0.0243	0.0176	0.021		0	0	0.25	6.25	2.75	8.75		2.884	3.9885	2.8915	4.1655	3.4945	2.771
CS28550	NFC-20	ND	12.4583	ND		ND	ND	ND	ND	ND	ND		0	0.25	ND	14.25	15.25	8.25		ND	ND	ND	ND	ND	ND
CS28564	No-0	0.0166	12.75	-0.530833		0.0088	0.0097	0.0107	0.0254	0.0292	0.0244		0.5	0	0.25	15	ND	11		3.30575	3.53925	3.845	3.035	ND	3.03
CS28568	Nok-1	0.0105667	2.66667	0.345167		0.0075	0.0071	0.0065	0.0173	0.0204	0.0151		0.25	0	0	2	4.25	2		2.4485	2.803	2.712	3.0265	3.384	2.5885
CS76156	Nordborg	0.0104333	3.33333	0.1045		0.0077	0.0064	0.0068	0.0157	0.0158	0.0207		0.25	0.25	0	3.5	2.5	4.5		2.4395	2.1935	1.978	2.071	1.992	2.8615
CS28573	Nw-0	0.0059	2.83333	-0.505167		0.0059	0.0068	0.0074	0.013	0.0123	0.0125		0	0	0.25	2.5	4.75	1.5		3.4825	3.588	3.46525	3.13025	2.975	2.915
CS28575	Nw-2	0.00756667	7	-0.1635		0.0108	0.0084	0.0085	0.0179	0.018	0.0145		0	0	0.25	4.75	14.5	2		3.65425	3.38325	3.45575	3.559	3.50375	2.94
CS28578	Nz1	0.0116667	4.58333	0.290417		0.0082	0.0097	0.0104	0.022	0.0202	ND		0	0	0.25	5	4.33333	ND		3.88025	3.894	4.33175	4.4105	4.241	ND
CS28580	Ob-1	0.0067	2.33333	0.235		0.0057	0.006	0.007	0.0123	0.0129	0.0136		0	0	0.25	1.75	2	3.5		3.04525	3.1745	3.248	3.56225	3.25275	3.35775
CS28583	Old-1	0.0167667	7.58333	0.533		0.0102	0.01	0.009	0.0298	0.0261	0.0236		0	0	0.25	9.25	8.75	5		4.50675	4.49075	4.44075	5.0025	5.01675	5.018
CS76200	Ömö2-1	0.00386667	1.66667	0.111833		0.01	0.0065	0.0051	0.0092	0.0099	0.0141		0	0	0.25	ND	ND	1.75		2.9405	2.29275	1.94425	2.777	2.33825	2.39775
CS28587	Or-0	0.00836667	5.83333	-0.495111		0.008	0.0067	0.007	0.0187	0.0144	0.0137		0.25	0	0	7	5.75	5		4.5945	4.05675	4.33033	3.96	3.5725	3.96375
CS76201	Ör-1	0.0105333	5.79167	0.429833		0.0085	0.0087	0.0082	ND	0.02	0.018		0	0.25	0	ND	6.25	5.5		2.95775	3.2275	3.22325	ND	3.506	3.626
CS28848	Ors-1	0.0118667	6.83333	0.847417		0.0083	0.0085	0.0081	0.0241	0.0186	0.0178		0	0.25	0	9	5	6.75		3.51775	2.6875	3.1105	3.99625	3.77425	4.0875
CS28849	Ors-2	0.00653333	3.41667	0.111528		0.0087	0.0079	0.0085	0.0143	0.0174	0.013		0	0	0.25	2.5	5.5	2.5		2.88067	3.324	3.42925	2.99475	3.717	3.25675
CS76202	Ost-0	0.00663333	1.66667	-0.438083		0.0123	0.0114	0.0093	0.0181	0.0168	0.018		0	0	0.25	1.5	2.75	1		4.15375	3.9365	3.8375	3.6265	3.39575	3.59125
CS76203	Oy-0	0.00843333	3.83333	0.17		0.0068	0.0074	0.0071	0.0154	0.0148	0.0164		0	0	0.25	2.5	3.25	6		3.851	3.8055	4.01175	4.47725	3.998	3.703
CS28595	Pa-2	0.00783333	2.63889	-0.231167		0.0065	0.0068	0.0081	0.0135	0.0144	0.017		0	0	0.333333	3.75	2.5	2		3.14667	3.46825	3.74233	3.25825	3.42575	2.97975
CS76205	PAR-3	0.00633333	2	0.0616667		0.0075	0.0078	0.0087	0.012	0.015	0.016		0	0.25	0.25	0.75	3	2.75		2.901	2.64575	2.647	3.06225	2.661	2.6555
CS76206	PAR-4	0.0111	2.08333	0.617167		0.0095	0.0094	0.0098	0.022	0.017	0.023		0.25	0	0	2.5	1.5	2.5		2.721	2.551	3.11175	2.8415	3.31575	4.078
CS76208	Paw-3	0.0117833	2.58333	0.313875		ND	0.0094	0.0091	0.0223	0.019	0.0218		0	0	0.25	1.75	1.25	5		3.8355	3.24425	3.15175	ND	3.829	3.61975
CS76209	Pent-1	0.00945	3.29167	0.263458		0.0071	0.0067	0.0087	ND	0.0166	0.0173		0	0	0.25	ND	3.75	3		2.927	2.961	4.00875	ND	3.59075	3.534
CS76210	Per-1	0.00845	5.54167	0.129917		0.0067	0.0154	0.0061	0.0173	ND	0.0184		0	4.75	0	8.5	ND	5.75		2.7265	3.65625	2.34075	2.86025	ND	3.21525
CS76211	Petergof	0.0166333	10	0.413583		0.0094	0.0091	0.0096	0.0261	0.0267	0.0252		0.25	1.25	ND	11.25	9.5	11.5		3.01675	2.859	2.872	3.28625	3.453	3.24925
CS28610	PHW-10	ND	0.888889	ND		ND	ND	ND	ND	ND	ND		0	0	0.25	0.5	1.66667	0.75		ND	ND	ND	ND	ND	ND
CS28620	PHW-20	ND	3.33333	ND		ND	ND	ND	ND	ND	ND		0	0	0.75	4.75	2.5	3.5		ND	ND	ND	ND	ND	ND
CS28622	PHW-22	0.00623333	1.5	0.0115833		0.0165	0.0088	0.0098	0.0174	0.0172	0.0192		0	0	0.25	1	1.5	2.25		3.3635	2.3825	2.66225	3.03175	2.85725	2.554
CS28626	PHW-26	0.00806667	2.41667	0.2575		0.0068	0.0082	0.0067	0.015	0.0128	0.0181		0	0	0.25	3	0.25	4.25		2.11425	2.95525	2.324	2.49675	3.05075	2.6185
CS28628	PHW-28	0.0066	2.75	-0.192		0.01	0.0072	0.0117	0.0185	0.0167	0.0135		0	0	0.25	4	3.25	1.25		3.3705	2.92775	3.47575	2.551	3.38825	3.25875
CS28631	PHW-31	0.00836667	2.5	0.250917		0.0078	ND	0.008	0.0153	0.0179	0.0156		0.25	ND	0.25	2.25	3.5	2.5		1.67925	ND	2.01825	2.25475	2.13175	1.9125
CS28633	PHW-33	0.0135667	3.66667	1.07017		0.0085	0.0094	0.0102	0.0256	0.0216	0.0216		0	0	0.25	3.75	4.25	3.25		3.24375	3.767	3.69625	4.91125	4.58825	4.418
CS28635	PHW-35	0.00701667	3.625	-0.259583		0.0121	0.0066	ND	0.0139	0.0192	0.016		0	0.25	ND	2.25	5	4		5.3095	3.222	ND	4.008	4.73925	3.27125
CS28636	PHW-36	0.0074	5.66667	-0.224667		0.0088	0.01	0.0102	0.019	0.0147	0.0175		0	0	0.25	7.25	4.25	ND		3.902	4.33025	4.49225	4.05775	3.9945	3.99825
CS28637	PHW-37	0.00496667	2.75	0.2205		0.0098	0.0126	0.0106	0.0156	0.0152	0.0171		0.25	1.75	0.75	4.25	1	5.75		3.75025	3.64175	3.2105	3.51475	3.8995	3.84975
CS28640	Pla-0	0.0113333	6.16667	0.195458		0.0073	0.0068	0.0098	0.0179	0.0207	ND		0	0	0.25	6.75	5.75	ND		2.96075	3.06575	3.7885	2.718	4.21625	ND
CS28645	Pn-0	0.00486667	6.41667	-0.419333		0.0092	0.0089	0.0094	0.0151	0.0136	0.0134		2.25	0.5	1.5	8.25	7.75	7.5		2.77125	3.007	2.6805	2.0125	2.25075	2.9375
CS76213	Pna-17	0.00723333	4.33333	-0.254667		0.0162	0.0087	0.0082	0.0179	0.0163	0.0206		0	0	0.25	2.5	4	6.75		5.0695	2.989	3.1825	3.4865	3.3915	3.599
CS28650	Pog-0	0.0134667	6.33333	-0.770917		0.0107	0.0108	0.0097	0.0227	0.0241	0.0248		0.25	0	0.5	3.25	8	8.5		3.06425	3.13375	2.9715	2.56975	2.277	2.01
CS28651	Pr-0	0.00676667	7.5	-0.02625		0.005	0.0053	0.0056	0.0129	0.0102	0.0131		0	0	0.25	8	5	9.75		2.93	3.07175	2.752	3.00675	2.58025	3.088
CS76215	Pu2-23	0.0126	3.33333	0.840417		0.0089	0.0087	0.0075	0.0208	0.0198	0.0223		0	0	0.25	4	2	4.25		3.27225	3.92625	3.29675	3.92425	5.032	4.06025
CS28663	Pu2-24	0.000936111	2.13889	-0.411139		0.002975	0.002575	0.002025	0.0032	0.00323333	0.00395		0.5	0.5	0.5	2.66667	2.25	3		3.394	3.282	2.81025	2.48425	3.20433	2.56425
CS76216	Ra-0	0.00583333	4.5	-0.938		0.0109	0.0121	0.0089	0.0184	0.0163	0.0147		0	0	0.25	6.5	3.75	3.5		5.07425	5.373	4.696	3.858	4.54625	3.925
CS76217	Rak-2	0.0125167	2.16667	0.628847		0.0102	0.0103	0.0111	0.021	0.0251	ND		0	0	0.25	1.75	2.75	ND		2.89433	2.7125	2.97475	3.70875	3.27	ND
CS76218	Ren-1	0.0082	3.58333	0.561833		0.0101	0.009	0.0088	0.0205	0.0173	0.0147		0	0	0.25	8.5	2	0.5		2.462	2.62325	2.689	2.73675	3.34975	3.37325
CS76219	Rev-2	0.00998333	2.70833	0.0316667		0.0066	0.0075	ND	0.018	0.0155	0.0176		0	0.25	ND	2.75	1.5	4.25		2.58675	2.00025	ND	2.26325	2.4755	2.23675
CS28685	Rhen-1	0.0108	2.04167	0.697958		0.0075	0.0075	0.0086	0.0178	0.0195	0.0187		0	0	0.25	2.75	ND	1.5		3.5445	3.867	3.54875	4.454	ND	4.24875
CS76220	Rmx-A180	0.0069	1.41667	0.20725		0.0072	0.0066	0.0069	0.0151	0.0142	0.0121		0	0	0.25	2.5	1.75	0.25		3.17875	3.09925	2.99025	3.2885	3.14875	3.45275
CS76221	ROM-1	0.00478333	0.333333	-0.308333		0.0079	0.0072	ND	0.0115	0.0137	0.0118		0	0	0.25	0.25	0.25	0.75		3.47075	3.27675	2.9035	2.70425	2.9455	3.07625
CS28692	Rou-0	0.00963333	2.83333	0.624667		0.0099	0.0092	0.0099	0.0213	0.0169	0.0197		0.5	0	0	4.25	2.25	2.5		2.83675	2.8645	2.52825	2.82025	3.8065	3.47675
CS22689	RRS-10	0.0118	2.41667	0.433792		0.0078	0.008	0.007	0.0215	0.0197	0.017		0	0	0.25	ND	2.25	2.75		3.4625	3.7195	3.56575	ND	4.165	3.86775
CS28713	RRS-7	0.0128667	8.25	0.122083		0.0082	0.0077	0.0087	0.0174	0.0233	0.0225		0	0	0.25	2	11.25	11.75		3.378	3.765	3.57575	3.82075	3.90325	3.361
CS76222	Rsch-4	0.0124333	9.83333	-0.0327778		0.0092	0.0136	0.0101	0.0211	0.0263	0.0228		0	0.5	0	8	14	8		3.668	4.73925	3.86775	4.32567	3.864	3.987
CS28720	S96	0.00736667	4.75	0.4955		0.0073	0.0068	0.0131	0.0177	0.0146	0.017		0	0	0.25	3.75	3.5	7.25		4.2315	3.8795	3.73175	4.48975	4.47775	4.36175
CS76223	Sanna-2	0.008	1.33333	0.0815		0.0079	0.0086	0.0106	0.0163	0.0154	0.0194		0	0.25	0	1.5	1	1.75		2.1655	2.204	2.908	2.73725	2.42825	2.3565
CS76224	Sap-0	0.0053	3.70833	-0.615625		0.0122	0.0128	0.0078	0.015	0.0163	0.0174		0.5	0.25	ND	4.25	4.75	3.25		3.45575	3.3145	ND	2.3085	2.77	3.23
CS28724	Sapporo-0	0.00633333	3.41667	-0.0645		0.0071	0.0068	0.007	0.0132	0.0153	0.0114		0	0	0.25	1.75	7.5	1.25		3.857	3.61575	3.7925	3.96375	3.07425	4.03375
CS28725	Sav-0	0.00706667	1.58333	0.031		0.0092	0.0111	0.0096	0.0171	0.0173	0.0167		0	0	0.25	1.75	2	1.25		2.2375	2.8705	2.53825	2.6745	2.46925	2.5955
CS76225	Sav-0	-0.000977778	2.91667	-0.0795833		0.0124	0.0174	ND	0.0141	0.0166667	0.011		1.75	1.75	1	4	5.5	3.75		2.23025	3.13375	3.02575	2.8455	2.557	2.7485
CS28729	Sei-0	0.00671667	5.75	0.0711667		0.0172	0.0103	ND	0.0236	0.0178	0.02		0.25	0	0.5	6.25	8.5	3.25		3.6795	3.74225	3.40925	3.649	3.8695	3.526
CS28732	Sg-1	0.0074	6.16667	0.1875		0.01	0.0096	0.0152	0.0161	0.0207	0.0202		0	0	0.25	7.5	5.75	5.5		3.946	4.13375	4.15775	3.888	4.67775	4.23425
CS28734	Sh-0	0.0106667	7.80556	0.271472		0.0082	0.0065	0.008	0.0169	0.0195	0.0183		0	0	0.25	4.66667	10.75	8.25		4.574	4.008	5.03775	4.46567	5.01675	4.95175
CS76227	Shahdara	ND	10.0417	ND		ND	ND	ND	ND	ND	ND		0.5	0	2	11.25	10.5	ND		ND	ND	ND	ND	ND	ND
CS28739	Si-0	0.0037	4.83333	-0.412667		0.0091	0.009	0.0096	0.0127	0.0154	0.0107		0.25	0.25	0	4.5	7.5	3		4.28825	4.56575	4.141	3.71575	3.94625	4.095
CS76228	SLSP-30	0.0156333	3.61111	0.398472		0.0099	0.0087	ND	0.0291	0.0249	0.0208		0	0	0.25	4.33333	5.75	1		3.38625	3.11425	4.09775	3.23767	3.4845	5.0715
CS28743	Sp-0	0.0082	5.75	0.263306		0.0067	0.0077	0.007	0.0139	0.0175	0.0146		0	0	0.25	6.25	7.25	4		3.58733	3.337	3.2885	3.36625	4.0585	3.578
CS76229	Sparta-1	0.0181167	5.29167	1.91833		ND	0.008	0.0129	0.0298	0.0275	0.0284		ND	0	1.25	9.75	4.75	3.25		ND	2.45175	2.94275	4.936	4.10475	4.806
CS76230	Sq-8	0.00643333	7.66667	-1.571		0.01	0.018	0.0091	0.0192	0.0201	0.0171		0	2	0	8.5	10	6.5		4.81825	5.28075	4.84975	3.85875	3.23425	3.14275
CS76231	St-0	0.0281167	3.66667	1.18629		0.0113	0.0147	0.0086	0.0417	0.0376	ND		0	0	0.25	3.75	ND	ND		3.4445	4.26075	2.72975	4.75575	4.5735	ND
CS28750	Ste-0	0.0120667	8.16667	-0.129583		0.0102	0.0097	0.0101	0.0215	0.021	0.0237		0.25	1.5	0	9	8.5	8.75		4.55825	3.58225	4.17425	4.19425	3.883	3.84875
CS76232	Ste-3	0.0136833	4.16667	-0.112333		0.0084	0.0085	ND	0.0184	0.0248	0.0232		0.25	0	0.5	2.75	5.5	5		2.48825	2.4405	3.72675	2.90225	2.69475	2.7215
CS76233	T1040	0.0176167	5.125	1.13242		0.0157333	0.0131	ND	0.0265	0.0338	0.0358		0	0.25	ND	3	6.5	6.25		4.05033	3.428	ND	5.467	4.53375	4.614
CS76235	T1080	0.0156667	2.41667	1.08142		0.0162	0.0118	0.0152	0.029	0.028	0.0332		0	0	0.25	0.5	1	6		3.138	2.407	3.9435	4.1835	4.83225	3.717
CS76239	T540	0.00996667	2.33333	-0.07125		0.0213	ND	0.0099	0.0245	0.0266	0.0256		4.75	ND	2.25	4.75	6.25	6.5		5.0255	ND	4.916	4.8495	4.6655	5.1835
CS76240	T620	0.0173	5.08333	0.888833		0.0101	0.0195	0.0062	0.024	0.0377	0.026		0	1.25	0	ND	7.75	3.25		2.95225	3.9335	1.5755	3.84575	3.914	3.368
CS76242	Ta-0	0.0132111	5.11111	0.291028		0.0114	0.0104	0.0109	0.0261333	0.0215	0.0247		0	0.25	0.25	7.33333	4.25	4.25		3.96425	3.93275	3.8225	3.94833	3.99525	4.649
CS76243	TÅD	0.0146333	6.22222	0.545306		0.0077	0.0092	0.0097	0.0214	0.0245	0.0246		0	0	0.25	5	6.66667	7.25		2.98033	2.9785	3.40675	3.708	3.798	3.4955
CS76244	Tamm-2	0.00257778	-0.333333	-0.1575		0.0076	0.00626667	0.0118	0.0078	0.0065	0.0191		0	1.75	1.5	1	0.5	0.75		3.133	1.98	2.26275	2.0935	2.0955	2.71425
CS76245	TDr-1	0.0352667	9.33333	1.37092		0.0091	0.0127	0.0111	0.0456	0.0452	0.0479		0	0.25	0	10.5	7.25	10.5		2.70825	3.3025	3.76125	4.6635	4.70375	4.5175
CS76247	TDr-18	0.0133222	9.66667	0.396056		0.0088	0.0121333	0.0085	0.0216	0.0249	0.0229		0	0	0.25	11.25	12	6		2.22767	2.42867	2.397	2.788	2.6835	2.77
CS76248	TDr-3	0.00853333	3	0.0199167		0.0124	0.0086	0.0101	0.023	0.0169	0.0168		0	0	0.25	4	2.5	2.75		4.8175	3.3565	2.95525	4.3105	3.6175	3.261
CS76249	TDr-8	0.0102333	8.54167	-0.122333		0.0075	0.0064	0.008	0.0168	0.0171	0.0187		0	0	0.25	ND	4.75	12.5		3.733	3.99125	4.9835	3.4245	4.485	4.43125
CS28758	Tha-1	0.00793333	4.91667	0.0479167		0.0077	0.0063	0.0069	0.014	0.0161	0.0146		0	0	0.25	3.5	7	4.5		3.46075	3.58275	4.017	3.67975	3.703	3.8215
CS28759	Ting-1	0.0104167	5.16667	0.303		0.0059	0.0049	0.0076	0.0167	ND	0.0164		0	0	0.25	5.75	ND	4.75		2.1845	1.9855	2.757	2.85275	ND	2.37125
CS28760	Tiv-1	0.00653333	3	-0.127361		0.0061	0.0159	0.0056	0.0164	0.0165	0.0143		0	0	0.25	2.5	3.75	3		2.8305	2.83433	3.361	2.4855	3.65575	2.5025
CS76251	Tottarp-2	0.0148667	4.75	0.255833		0.0089	0.0064	0.0087	0.021	0.0269	0.0207		0	0	0.25	4.5	6.75	3.25		3.30075	3.342	3.376	3.726	3.86775	3.1925
CS76252	TOU-A1-115	0.0101	9.66667	-0.354417		0.0121	0.0064	0.0106	0.024	0.0136	0.0218		0.25	0.25	0	9.5	12.25	7.75		4.2395	4.3375	3.81025	3.7015	4.01275	3.60975
CS76253	TOU-A1-116	0.00546667	4.91667	0.288		0.0118	0.0097	0.0114	0.0063	0.0236	0.0194		0	0	0.25	6.75	7.25	1		4.12675	3.69775	3.9715	4.1125	4.17175	4.37575
CS76255	TOU-A1-43	0.00656667	3.58333	-0.261667		0.0096	0.0097	0.0103	0.0167	0.0123	0.0203		0	0	0.25	2.75	3.25	5		2.92675	3.3915	3.917	3.24725	3.01475	3.18825
CS76256	TOU-A1-62	0.0206	6.04167	0.552792		0.012	0.0117	0.0127	0.0348	0.0327	0.0307		ND	0.25	0	7	6	5.5		ND	3.56475	3.6315	4.08375	3.91475	4.45425
CS76258	TOU-A1-96	0.0163333	6.5	0.0760833		0.0129	0.0103	0.0119	0.0304	0.0261	0.0276		0	0.25	0	7.5	6.25	6		3.376	2.683	3.08225	3.28275	2.78675	3.3
CS76259	TOU-C-3	0.00456667	1.16667	-0.360722		0.0084	0.0098	0.0094	0.0147	0.0127	0.0139		0	0	0.25	1	ND	1.5		3.22225	3.3745	3.38525	3.02433	3.06525	2.81025
CS76261	TOU-H-12	0.004	1.97222	-0.315139		0.0104	0.0083	0.0079	0.0115	0.0142	0.0129		0	0	0.333333	2.5	2	1.75		2.37625	2.26033	2.26733	1.603	2.33875	2.01675
CS76262	TOU-H-13	0.00336667	0.583333	0.253611		0.0087	0.0088	0.0074	0.0123	0.0109	0.0118		0.5	0	0	ND	0.75	ND		2.6475	3.442	3.315	3.1755	3.3625	3.62733
CS76263	TOU-I-17	0.0105667	2.33333	0.365083		0.0094	ND	0.0094	0.0173	0.0201	0.0225		0	0	0.25	3	2.25	2		2.83675	3.427	3.03675	3.44425	3.37475	3.57675
CS76265	TOU-I-6	0.00473333	1.91667	-0.574639		0.0074	0.0086	0.0125	0.0125	0.0138	0.0164		0.25	0	0.25	2	2.75	1.5		3.25	3.49467	4.01275	3.062	3.04625	2.92525
CS76266	TOU-J-3	0.00276667	-0.0833333	0.036		0.0069	0.0098	0.0091	0.0115	0.0109	0.0117		0	0	0.25	0	0	0		2.44575	2.549	2.43925	2.51425	2.45825	2.5695
CS76267	TOU-K-3	0.00571667	3.41667	-0.168889		0.0072	0.0074	0.0092	0.0133	ND	0.014		0	0	0.25	4.25	2.5	3.75		2.97375	3.01067	2.99475	2.631	2.764	3.0775
CS76268	Ts-1	0.007	3.91667	0.50125		0.0075	0.0081	0.0067	0.0119	0.0175	0.0139		0	0	0.25	3.5	5.75	2.75		2.1515	2.79425	2.3595	3.263	2.59025	2.95575
CS28779	Tscha-1	0.0009	3.41667	-0.847083		0.003275	0.003025	0.0027	0.003575	0.0042	0.003925		0.75	1	0.5	3.75	4.25	4.5		3.71725	3.8545	3.37125	3.087	2.57975	2.735
CS28780	Tsu-0	0.00993333	6.58333	0.144417		0.0095	0.0093	0.0097	0.0182	0.0204	0.0197		0	0	0.25	6	6.25	7.75		4.18775	4.464	3.872	3.98525	4.87925	4.0925
CS28786	Ty-0	0.00686667	3.375	0.366042		0.0084	0.0078	0.0073	0.0147	0.0133	0.0161		0	0.25	ND	4.5	2.75	3.25		3.30975	3.2075	ND	3.26425	3.719	3.89075
CS76269	UduI	0.0084	2.5	0.569625		0.0088	0.0074	ND	0.0172	ND	0.0158		0	0.25	ND	1.75	ND	3.5		2.485	2.376	ND	2.8355	ND	3.16475
CS28787	Uk-1	0.0079	5.95833	-0.140653		0.0067	0.008	0.0118	0.0168	0.0183	0.0151		1.75	1.5	ND	7.5	7.75	7.5		1.37025	1.4275	ND	1.079	1.429	1.26667
CS28788	Uk-2	0.00673333	5.91667	-0.100083		0.006	0.0064	0.0069	0.0124	0.014	0.0131		0	0.5	0	5	6.5	6.75		2.62675	2.426	3.066	2.37025	2.826	2.62225
CS76270	UKID101	0.00726667	1.41667	-0.168583		0.0092	0.0092	0.008	0.0195	0.0141	0.0146		0	0.75	0	3	1	1		2.201	1.99875	2.05725	1.85725	1.68225	2.21175
CS76272	UKID37	0.00586667	2.16667	0.341583		0.007	0.0135	0.0069	0.0141	0.0144	0.0165		0.25	2	0	2	3	3.75		2.0995	2.67175	2.60725	2.933	2.49825	2.972
CS76273	UKID48	0.003	2.41667	-0.357958		0.0085	0.0074	0.021	0.0138	0.0166	0.0155		0	0	3.25	1.75	5.25	ND		2.85225	2.71325	4.007	2.88075	2.785	ND
CS76274	UKID80	0.0052	0.708333	0.334208		0.0058	0.0058	ND	0.0095	0.0108	0.0127		0	0.25	ND	0.5	0.5	1.5		2.4315	2.38375	ND	2.69875	2.4165	3.11025
CS76275	UKNW06-059	0.00758333	2.69444	0.155667		0.0079	ND	0.0072	0.0124	0.0162	0.0168		0	0.666667	0	0.75	4	4		2.55733	3.54767	2.19	3.2315	2.9285	2.602
CS76276	UKNW06-060	0.00603333	2.58333	0.739083		0.0054	0.0082	0.0065	0.0121	0.013	0.0131		0	0.25	0	0.25	3	4.75		2.099	2.71075	2.23225	3.38975	2.9215	2.948
CS76278	UKNW06-436	0.00586667	2.125	0.16575		0.0075	0.0079	ND	0.0137	0.0135	0.0135		0	0.25	ND	ND	2.5	2		2.379	2.12	ND	ND	2.709	2.1215
CS76280	UKSE06-062	0.00593333	1.16667	0.04775		0.0094	0.0078	0.0077	0.0134	0.0138	0.0155		0	0	0.25	2	1.25	0.5		2.282	2.35275	2.465	2.48425	2.312	2.44675
CS76281	UKSE06-192	0.0038	0.861111	-0.22675		0.0142	0.0064	0.007	0.01	0.016	0.013		0.25	0	0	0.333333	1.25	1.25		4.04975	2.73125	2.7335	3.098	3.435	2.30125
CS76282	UKSE06-272	0.00516667	-0.208333	0.235625		0.0062	ND	0.007	0.0119	0.0104	0.013		0.666667	ND	0.25	0.25	ND	0.25		2.27533	ND	2.06475	2.4035	2.457	2.3565
CS76283	UKSE06-278	0.0048	2.04167	-0.152833		0.0135	0.0086	0.0077	0.0139	0.0149	0.0154		1.25	0.5	0	ND	2.25	3		3.36825	2.4675	2.14225	ND	2.698	2.315
CS76284	UKSE06-349	0.00603333	1.41667	-0.054		0.0079	0.0075	0.0119	0.0165	0.0158	0.0131		0	0	0.25	2.5	0.75	1.25		3.488	3.2905	4.35425	3.17425	4.54475	3.25175
CS76285	UKSE06-351	0.00833333	6.33333	-0.207958		0.0098	0.009	0.0158	0.0196	0.0215	0.0185		0	0	0.5	ND	6.5	ND		3.471	3.1405	3.9495	ND	3.3565	3.26825
CS76286	UKSE06-414	0.00666667	1.66667	0.607333		0.0071	0.0077	0.0078	0.0133	0.0166	0.0127		0	0	0.25	2.5	1.5	1.25		2.66675	2.8265	2.845	3.044	3.72075	3.3955
CS76287	UKSE06-429	0.0069	1.75	0.758528		0.0062	0.0062	0.0072	0.0124	0.0126	0.0153		0	0	0.25	1.5	1	3		1.92675	1.97875	2.383	2.977	3.10233	2.48475
CS76289	UKSE06-482	0.00753333	1.5	-0.34625		0.01	0.0102	ND	0.0169	0.0168	0.0192		0	0	0.5	1.25	1.5	2.25		3.54325	3.914	4.7325	3.28875	3.638	4.22425
CS76290	UKSE06-520	0.0122	1.83333	0.32575		0.0081	0.0084	0.001	0.0154	0.0183	0.0204		0	0	0.25	1	2.75	2		1.84625	1.75725	3.04925	2.7045	2.506	2.4195
CS76291	UKSE06-628	0.00756667	2.41667	-0.0395833		0.0098	0.0075	0.0076	0.0157	0.0164	0.0155		0	0	0.25	2.25	2.5	2.75		3.0835	2.528	2.76625	2.86925	2.649	2.74075
CS76292	UKSW06-202	0.0128833	4.625	0.629458		0.0079	ND	0.0088	0.0222	0.0215	0.02		0	ND	0.25	3.5	6	4.75		3.05225	ND	2.8435	3.986	3.32575	3.42025
CS76293	Ull2-3	0.0270667	8.45833	1.25067		0.0117	0.014	0.0119	ND	0.0446	0.0346		0	0.25	0.25	ND	10.5	6.75		3.59125	3.87325	3.81575	ND	4.791	5.2305
CS28795	Utrecht	0.0098	2.66667	0.459583		0.009	0.0089	0.0093	0.0198	0.0176	0.0192		0	0	0.25	3.75	1	3.5		3.45925	3.46175	3.8435	3.906	4.388	3.84925
CS76297	Van-0	0.00220833	5.75	-0.101		0.00215	0.00205	0.001775	0.004525	0.004075	0.004		0	0.5	0.25	8	3.75	6.25		4.30475	4.15425	3.70325	4.2765	3.785	3.79775
CS28800	Ven-1	ND	1.54167	0.0334167		ND	ND	ND	ND	ND	ND		0	0	0.25	ND	1	2.25		3.44775	3.3175	3.49025	2.84375	4.169	3.343
CS76299	VOU-1	0.0136333	6.66667	0.659208		0.0083	0.0086	0.0088	0.0203	0.0241	ND		0	0.25	0	4.25	9.25	ND		3.325	2.906	2.93	3.732	3.69375	ND
CS76300	VOU-2	0.0087	3.25	-0.0444167		0.008	0.0102	0.009	0.0259	0.0127	0.0147		0.5	0	0	3	3.25	4		2.9815	3.41225	3.2905	2.94175	3.49575	3.1135
CS28804	Wa-1	0.0119333	7	0.93225		0.0099	0.0097	0.0111	0.0221	0.0185	0.0259		0	0.75	0.5	7.5	6.5	8.25		3.54425	2.8245	2.6555	3.766	4.33875	3.71625
CS28808	Wag-3	0.0106333	2.08333	0.517833		0.0073	0.0078	0.0097	0.0161	0.0203	0.0203		0	0	0.25	3.25	1.75	1.5		3.581	3.56525	3.37175	3.48175	4.16175	4.428
CS28809	Wag-4	0.0113	2.04167	-0.607167		0.0095	0.0057	ND	0.0189	0.016	0.0218		0.25	0	ND	1.5	1.75	3.25		3.533	5.006	ND	4.081	3.4595	3.4465
CS28810	Wag-5	0.0054	3	0.139		0.0122	0.0077	0.0085	0.013	0.0163	0.0153		0	0	0.25	0.75	3	5.5		3.675	3.5935	3.27375	3.584	3.70275	3.6725
CS28812	WAR	0.0123	4.83333	0.857583		0.0077	0.0072	0.0074	0.0213	0.0185	0.0194		0	0	0.25	6.5	3.75	4.5		3.15525	3.08	3.47275	4.1335	4.00275	4.1445
CS28814	Wc-2	0.0137	9	0.0151944		0.0087	0.0081	0.0076	0.021	0.0214	0.0231		0	0	0.25	8	9.25	10		4.467	4.42425	4.47825	4.685	4.08475	4.64533
CS76301	Wei-0	ND	7.33333	ND		ND	ND	ND	ND	ND	ND		0	2.75	0	9.5	ND	7		ND	ND	ND	ND	ND	ND
CS76302	Wil-1	0.00643333	4.16667	0.05975		0.0078	0.0069	0.0149	0.0167	0.0182	0.014		0.5	0	3.5	6.5	6	4		2.53425	2.341	3.25075	2.884	2.923	2.49825
CS28822	Wl-0	0.0139667	7.75	0.181167		0.0145	0.0144	0.0127	0.0284	0.0256	0.0295		0	0	0.25	7.25	7.75	8.5		4.3015	4.4695	4.18925	4.66275	4.32975	4.51125
CS28823	Ws	0.00493333	7.5	0.126167		0.007	0.008	0.008	0.0099	0.0153	ND		0	0.5	0.25	3	6.25	14		2.96425	2.4355	2.89525	2.8555	3.3325	2.4855
CS76303	Ws-0	0.0096	4	0.456167		0.0077	0.0075	0.0088	0.0161	0.0178	0.0189		0	0	0.25	2.75	5.25	4.25		2.9325	2.79175	3.208	3.5185	3.439	3.34325
CS28833	Wt-3	0.0104	9.05556	-0.4985		0.0072	0.0067	0.0086	0.0212	0.0174	0.0151		0	0.75	0	11.6667	9	7.25		4.21125	3.5695	4.23375	3.524	3.90975	3.08525
CS76304	Wt-5	0.00748333	4.625	0.595542		ND	0.0073	0.0078	0.0149	0.0166	0.0136		ND	0	0.25	3.75	6.25	4.25		ND	2.9115	3.28975	3.42475	3.99075	3.673
CS76305	Yo-0	0.0111	6.91667	-0.274		0.01	0.0128	ND	0.0215	0.0224	0.0236		0	0.25	1	6.5	8.25	7.25		3.158	4.34425	3.9275	2.35875	4.13675	4.11225
CS76306	Zdr-6	0.00253333	2.08333	-0.4605		0.0108	0.009	0.0087	0.0128	0.0121	0.0112		0.25	0.5	0.75	2.5	2	3.25		2.54725	3.634	2.86975	2.276	2.925	2.4685
CS76307	ZdrI	0.0161667	6.52778	0.0711667		0.0109	0.011	0.0113	0.0279	0.0253	0.0285		0	0	0.25	6.75	5.33333	7.75		4.1725	4.018	3.9925	3.93825	4.3095	4.14875
CS76308	ZdrI	0.0115667	3.91667	0.0860833		0.0103	0.0094	0.0095	0.0242	0.02	0.0197		0	0	0.25	5.5	2	4.5		2.973	3.14525	3.19775	2.7075	3.88275	2.984
CS28847	Zu-1	ND	2.80556	ND		ND	ND	ND	ND	ND	ND		0	2.33333	0	3.25	5.75	1.75		ND	ND	ND	ND	ND	ND
